# Supplementary material for: Women with Endometriosis—Who Is at Risk for Complications Associated with Pregnancy and Childbirth? A Retrospective Case–Control Study
Source: J Clin Med. 2024 Jan 11;13(2):414. doi: 10.3390/jcm13020414 (PMC10816776; doi:10.3390/jcm13020414)
Supplement: Supplementary file 1 [file jcm-13-00414-s001.zip]

Archive with 1 entries (1 files):
- jcm-2760658-supplementary.pdf
